# Supplementary material for: Lipidomic Analysis of the Outer Membrane Vesicles from Paired Polymyxin-Susceptible and -Resistant Klebsiella pneumoniae Clinical Isolates
Source: Int J Mol Sci. 2018 Aug 10;19(8):2356. doi: 10.3390/ijms19082356 (PMC6121281; doi:10.3390/ijms19082356)
Supplement: Supplementary file 1 [file ijms-19-02356-s001.zip]

Archive with 1 entries (1 files):
- ijms-342629-SI.pdf
